# Supplementary material for: hENT1 Predicts Benefit from Gemcitabine in Pancreatic Cancer but Only with Low CDA mRNA
Source: Cancers (Basel). 2021 Nov 17;13(22):5758. doi: 10.3390/cancers13225758 (PMC8616255; doi:10.3390/cancers13225758)
Supplement: Supplementary file 1 [file cancers-13-05758-s001.zip]

Archive with 1 entries (1 files):
- cancers-1418213-supplementary.pdf
